# Supplementary material for: Anthocyanin Oligomers Induce Apoptosis and Autophagy by Inhibiting the mTOR Signaling Pathway in Human Breast Cancer Cells
Source: Pharmaceuticals (Basel). 2023 Dec 22;17(1):24. doi: 10.3390/ph17010024 (PMC10820553; doi:10.3390/ph17010024)
Supplement: Supplementary file 1 [file pharmaceuticals-17-00024-s001.zip]

Archive with 1 entries (1 files):
- pharmaceuticals-2745319-supplementary.pdf
